# Supplementary material for: Peel of Pomegranate Fruit (Punica granatum) Improves Glucose Homeostasis in Obese Mice: An Integrated In Vitro, In Vivo, and In Silico Molecular Docking Study
Source: Curr Issues Mol Biol. 2026 Jun 29;48(7):670. doi: 10.3390/cimb48070670 (PMC13407034; doi:10.3390/cimb48070670)
Supplement: Supplementary file 1 [file cimb-48-00670-s001.zip]

Archive with 1 entries (1 files):
- cimb-4376970-supplementary.pdf
